# Supplementary material for: Conjunctival Swabs Reveal Higher Detection Rate Compared to Schirmer Strips for SARS-CoV-2 RNA Detection in Tears of Hospitalized COVID-19 Patients
Source: J Clin Med. 2022 Nov 24;11(23):6929. doi: 10.3390/jcm11236929 (PMC9737489; doi:10.3390/jcm11236929)
Supplement: Supplementary file 1 [file jcm-11-06929-s001.zip]

Archive with 1 entries (1 files):
- jcm-2031311-supplementary.pdf
